# Supplementary material for: Microbially Synthesized Polymer-Metal Nanoparticles Composites as Promising Wound Dressings to Overcome Methicillin-Resistance Staphylococcus aureus Infections
Source: Polymers (Basel). 2023 Feb 12;15(4):920. doi: 10.3390/polym15040920 (PMC9960834; doi:10.3390/polym15040920)
Supplement: Supplementary file 1 [file polymers-15-00920-s001.zip]

Archive with 1 entries (1 files):
- polymers-2159617-supplementary.pdf
